# Supplementary material for: PiRNA hsa_piR_019949 promotes chondrocyte anabolic metabolism by inhibiting the expression of lncRNA NEAT1
Source: J Orthop Surg Res. 2024 Jan 4;19:31. doi: 10.1186/s13018-023-04511-z (PMC10768105; doi:10.1186/s13018-023-04511-z)
Supplement: Supplementary file 1 — Additional file 1. Table S1: The primer sequence information. [file 13018_2023_4511_MOESM1_ESM.xlsx]

## Sheet: Sheet1
Primer Name	Sequnce (5' to 3')
hsa_piR_016659	CCCCCCACTGCTAAATTTGACTG
hsa_piR_000794	CGGCTAGCTCAGTCGGTAGAG
hsa_piR_016658	CCCCCCACTGCTAAATTTGACT
hsa_piR_019951	GTAGCTCAGTCGGTAGAGCATCA
hsa_piR_019914	GCTAGCTCAGTCGGTAGAGCATG
hsa_piR_019949	AGCTCAGTTGGTAGAGCATCAGA
hsa_piR_014620	TGGTCGTGGTTGTAGTCCGT
hsa_piR_020391	GGCTCTGTTGCGCAATGGATA
hsa_piR_020575	GTGGTGGTGGCGGTGGTGGTGGT
NEAT1 Forward	AAACGCTGGGAGGGTACAAG
NEAT1 Reverse	GCCCAAACTAGACCTGCCAT
NLRP3 Forward	CTGGCATCTGGGGAAACCT
NLRP3 Reverse	TCGATCCAGGAGTGTGTCCT
GAPDH Forward	TGTTGCAACCGGGAAGGAAA
GAPDH Reverse	GTTAGTCACCGGCAGGCTTT
